# Supplementary material for: SEF-UNet: advancing abdominal multi-organ segmentation with SEFormer and depthwise cascaded upsampling
Source: PeerJ Comput Sci. 2024 Aug 9;10:e2238. doi: 10.7717/peerj-cs.2238 (PMC11323136; doi:10.7717/peerj-cs.2238)
Supplement: Supplemental Information 1 [file peerj-cs-10-2238-s001.zip]

Archive with 21 entries (16 files):
- SEF-UNet/.idea/
- SEF-UNet/.idea/.gitignore
- SEF-UNet/.idea/inspectionProfiles/
- SEF-UNet/.idea/inspectionProfiles/profiles_settings.xml
- SEF-UNet/.idea/misc.xml
- SEF-UNet/.idea/modules.xml
- SEF-UNet/.idea/SEF-UNet.iml
- SEF-UNet/.idea/workspace.xml
- SEF-UNet/data_prepare.py
- SEF-UNet/dataset_synapse.py
- SEF-UNet/getInformation.py
- SEF-UNet/model/
- SEF-UNet/model/link.txt
- SEF-UNet/networks/
- SEF-UNet/networks/__pycache__/
- SEF-UNet/networks/__pycache__/SEFormer_dCUP.cpython-37.pyc
- SEF-UNet/networks/SEFormer_dCUP.py
- SEF-UNet/test.py
- SEF-UNet/train.py
- SEF-UNet/trainer.py
- SEF-UNet/utils.py
