# Supplementary material for: SEF-UNet: advancing abdominal multi-organ segmentation with SEFormer and depthwise cascaded upsampling
Source: PeerJ Comput Sci. 2024 Aug 9;10:e2238. doi: 10.7717/peerj-cs.2238 (PMC11323136; doi:10.7717/peerj-cs.2238)
Supplement: Supplemental Information 1 [file peerj-cs-10-2238-s001.zip › SEF-UNet/data_prepare.py]

import numpy as np
import nibabel as nib
import h5py
import os

cwd = r"C:\Users\zyp\dataset\synapse\RawData\RawData\Training"
data_folder = "../data"
subfolders = os.listdir(cwd+"/" + "img")
# subfolders will be like ['0062', '0064', ...]

# I chose subfolder '0066', but maybe you will want to iterate & combine
for subfolder in ['0066']: #subfolders[1:]:
  print(subfolder)
  tempwd = cwd +"/" + "img" + "/" + subfolder
  files = os.listdir(tempwd) # files will be like ['img0032-0066.nii.gz', 'img0036-0066.nii.gz', ...]

  # iterate over filenames
  for filename in files:
    print(filename)
    righttext = filename[3:] # get the part "xxxx-xxxx.nii.gz"
    subject = righttext[:4]
    img = nib.load(cwd +"/" + "img" + "/" + subfolder + "/" + 'img' + righttext)
    label = nib.load(cwd +"/" + "label" + "/" + subfolder + "/" + 'label' + righttext)

    #Convert them to numpy format,
    data = img.get_fdata()
    label_data = label.get_fdata()

    #clip the images within [-125, 275],
    data_clipped = np.clip(data, -125, 275)

    #normalize each 3D image to [0, 1], and
    data_normalised = (data_clipped - (-125)) / (275 - (-125))

    #extract 2D slices from 3D volume for training cases while
    # e.g. slice 000
    for i in range(data_normalised.shape[2]):
      formattedi = "{:03d}".format(i)
      slice000 = data_normalised[:,:,i]
      label_slice000 = label_data[:,:,i]
      np.savez(data_folder + "/Synapse/train_npz/case"+subject+"_slice"+formattedi+".npz",
              image=slice000,
              label=label_slice000)

    #keep the 3D volume in h5 format for testing cases.
    fn = data_folder + '/Synapse/test_vol_h5/case'+subject+'.npy.h5'
    f = h5py.File(fn, 'w')
    dset = f.create_dataset("image", data=data_normalised)
    dset = f.create_dataset("label", data=label_data)
    f.close()
