# Supplementary material for: SEF-UNet: advancing abdominal multi-organ segmentation with SEFormer and depthwise cascaded upsampling
Source: PeerJ Comput Sci. 2024 Aug 9;10:e2238. doi: 10.7717/peerj-cs.2238 (PMC11323136; doi:10.7717/peerj-cs.2238)
Supplement: Supplemental Information 1 [file peerj-cs-10-2238-s001.zip › SEF-UNet/dataset_synapse.py]

import os
import random
import h5py
import numpy as np
import torch
from scipy import ndimage
from scipy.ndimage.interpolation import zoom
from torch.utils.data import Dataset


def random_rot_flip(image, label):
    k = np.random.randint(0, 4)
    image = np.rot90(image, k)
    label = np.rot90(label, k)
    axis = np.random.randint(0, 2)
    image = np.flip(image, axis=axis).copy()
    label = np.flip(label, axis=axis).copy()
    return image, label


def random_rotate(image, label):
    angle = np.random.randint(-20, 20)
    image = ndimage.rotate(image, angle, order=0, reshape=False)
    label = ndimage.rotate(label, angle, order=0, reshape=False)
    return image, label


class RandomGenerator(object):
    def __init__(self, output_size):
        self.output_size = output_size

    def __call__(self, sample):
        image, label = sample['image'], sample['label']

        if random.random() > 0.5:
            image, label = random_rot_flip(image, label)
        elif random.random() > 0.5:
            image, label = random_rotate(image, label)
        x, y = image.shape
        if x != self.output_size[0] or y != self.output_size[1]:
            image = zoom(image, (self.output_size[0] / x, self.output_size[1] / y), order=3)  # why not 3?
            label = zoom(label, (self.output_size[0] / x, self.output_size[1] / y), order=0)
        image = torch.from_numpy(image.astype(np.float32)).unsqueeze(0)
        label = torch.from_numpy(label.astype(np.float32))
        sample = {'image': image, 'label': label.long()}
        return sample


class Synapse_dataset(Dataset):
    # 'root_path' and base_dir: '../data/Synapse/train_npz',
    def __init__(self, base_dir, split, transform=None):
        self.transform = transform  # using transform in torch!
        self.split = split  # train or others
        # self.sample_list = open(os.path.join(list_dir, self.split+'.txt')).readlines()
        self.sample_list = os.listdir(base_dir)
        self.data_dir = base_dir  # 文件名目录  ../data/Synapse/test_vol_h5

    def __len__(self):
        return len(self.sample_list)

    def __getitem__(self, idx):
        if self.split == "train":
            slice_name = self.sample_list[idx].strip('\n')
            data_path = os.path.join(self.data_dir, slice_name)
            data = np.load(data_path)
            image, label = data['image'], data['label']
            # image.shape --> (512, 512)
            # label.shape --> (512, 512)

        else:
            vol_name = self.sample_list[idx].strip('\n')
            filepath = self.data_dir + '/' + vol_name
            data = h5py.File(filepath)
            image, label = data['image'][:], data['label'][:]

            # image.shape --> (147, 512, 512)
            # label.shape --> (147, 512, 512)

        sample = {'image': image, 'label': label}
        if self.transform:
            sample = self.transform(sample)
        sample['case_name'] = self.sample_list[idx].split('.')[0]
        return sample
