# Supplementary material for: SEF-UNet: advancing abdominal multi-organ segmentation with SEFormer and depthwise cascaded upsampling
Source: PeerJ Comput Sci. 2024 Aug 9;10:e2238. doi: 10.7717/peerj-cs.2238 (PMC11323136; doi:10.7717/peerj-cs.2238)
Supplement: Supplemental Information 1 [file peerj-cs-10-2238-s001.zip › SEF-UNet/getInformation.py]

import os
import torch
import openpyxl
import pandas as pd


def save_to_excel(path, num_test, start, n_class):
    with open(path, 'r') as file:
        lines = file.readlines()

    test_res = lines[start:(start + num_test)]
    class_res = lines[(start + num_test):(start + num_test+n_class)]
    test_result_dict = {}
    no = 5
    for line in test_res:
        # print(line.strip())
        info = line.strip().split(' ')
        test_result_dict[info[no-1]] = {
            info[no]: float(info[no + 1]),
            info[no + 2]: float(info[no + 3])
        }

    class_result_dict = {}
    no = 4
    for line in class_res:
        info = line.strip().split(' ')
        class_result_dict['class' + info[no-1]] = {
            info[no]: float(info[no + 1]),
            info[no + 2]: float(info[no + 3])
        }

    # df = pd.DataFrame(test_result_dict)
    # try1 = lines[0].split(']')
    # try2 = lines[1].split(']')


    workbook = openpyxl.Workbook()
    sheet = workbook.active
    sheet.append([lines[0].split(']')[-1]])
    sheet.append([lines[1].split(']')[-1]])
    sheet.append(['数据名', 'mean_dice', 'mean_hd95'])

    for key, values in test_result_dict.items():
        sheet.append([key, values['mean_dice'], values['mean_hd95']])

    sheet.append([' ', ' ', ' '])

    for key, values in class_result_dict.items():
        sheet.append([key, values['mean_dice'], values['mean_hd95']])

    workbook.save('output.xlsx')
