# Supplementary material for: SEF-UNet: advancing abdominal multi-organ segmentation with SEFormer and depthwise cascaded upsampling
Source: PeerJ Comput Sci. 2024 Aug 9;10:e2238. doi: 10.7717/peerj-cs.2238 (PMC11323136; doi:10.7717/peerj-cs.2238)
Supplement: Supplemental Information 1 [file peerj-cs-10-2238-s001.zip › SEF-UNet/model/link.txt]

https://drive.google.com/drive/folders/1uTtuqr9INlLwmytOvJIxKXfXF9VhMkIO?usp=drive_link
