# Supplementary material for: SEF-UNet: advancing abdominal multi-organ segmentation with SEFormer and depthwise cascaded upsampling
Source: PeerJ Comput Sci. 2024 Aug 9;10:e2238. doi: 10.7717/peerj-cs.2238 (PMC11323136; doi:10.7717/peerj-cs.2238)
Supplement: Supplemental Information 1 [file peerj-cs-10-2238-s001.zip › SEF-UNet/networks/SEFormer_dCUP.py]

# coding=utf-8
from __future__ import absolute_import
from __future__ import division
from __future__ import print_function

import copy
import logging
import math

from os.path import join as pjoin

import torch
import torch.nn as nn
import numpy as np
from torch import Tensor

from torch.nn import CrossEntropyLoss, Dropout, Softmax, Linear, Conv2d, LayerNorm
from torch.nn.modules.utils import _pair
from scipy import ndimage
# from . import vit_seg_configs as configs
# from .vit_seg_modeling_resnet_skip import ResNetV2

import ml_collections


from functools import partial

import torch.nn.functional as F

from timm.models.layers import trunc_normal_, DropPath
from timm.models.registry import register_model
from timm.data import IMAGENET_DEFAULT_MEAN, IMAGENET_DEFAULT_STD

from timm.layers.helpers import to_2tuple


logger = logging.getLogger(__name__)


def np2th(weights, conv=False):
    """Possibly convert HWIO to OIHW."""
    if conv:
        weights = weights.transpose([3, 2, 0, 1])
    return torch.from_numpy(weights)


def swish(x):
    return x * torch.sigmoid(x)


ACT2FN = {"gelu": torch.nn.functional.gelu, "relu": torch.nn.functional.relu, "swish": swish}


def _cfg(url='', **kwargs):
    return {
        'url': url,
        'num_classes': 1000, 'input_size': (3, 224, 224), 'pool_size': None,
        'crop_pct': 1.0, 'interpolation': 'bicubic',
        'mean': IMAGENET_DEFAULT_MEAN, 'std': IMAGENET_DEFAULT_STD, 'classifier': 'head',
        **kwargs
    }


# conv2d + ReLU + BN
class Conv2dReLU(nn.Sequential):
    def __init__(
            self,
            in_channels,
            out_channels,
            kernel_size,
            padding=0,
            stride=1,
            use_batchnorm=True,
    ):
        conv = nn.Conv2d(
            in_channels,
            out_channels,
            kernel_size,
            stride=stride,
            padding=padding,
            bias=not (use_batchnorm),
        )
        relu = nn.ReLU(inplace=True)

        bn = nn.BatchNorm2d(out_channels)

        super(Conv2dReLU, self).__init__(conv, bn, relu)  # conv+bn+ReLU


class Downsampling(nn.Module):
    """
    Downsampling implemented by a layer of convolution.
    """

    def __init__(self, in_channels, out_channels,
                 kernel_size, stride=1, padding=0,
                 pre_norm=None, post_norm=None, pre_permute=False):
        super().__init__()
        self.pre_norm = pre_norm(in_channels) if pre_norm else nn.Identity()
        self.pre_permute = pre_permute
        self.conv = nn.Conv2d(in_channels, out_channels, kernel_size=kernel_size,
                              stride=stride, padding=padding)
        self.post_norm = post_norm(out_channels) if post_norm else nn.Identity()

    def forward(self, x):
        x = self.pre_norm(x)
        if self.pre_permute:
            # if take [B, H, W, C] as input, permute it to [B, C, H, W]
            x = x.permute(0, 3, 1, 2)
        x = self.conv(x)
        x = x.permute(0, 2, 3, 1)  # [B, C, H, W] -> [B, H, W, C]
        x = self.post_norm(x)
        return x


class Scale(nn.Module):
    """
    Scale vector by element multiplications.
    """

    def __init__(self, dim, init_value=1.0, trainable=True):

        super().__init__()
        self.scale = nn.Parameter(init_value * torch.ones(dim), requires_grad=trainable)

    def forward(self, x):
        return x * self.scale


class SquaredReLU(nn.Module):

    def __init__(self, inplace=False):
        super().__init__()
        self.relu = nn.ReLU(inplace=inplace)

    def forward(self, x):
        return torch.square(self.relu(x))


class StarReLU(nn.Module):
    """
    StarReLU: s * relu(x) ** 2 + b
    """

    def __init__(self, scale_value=1.0, bias_value=0.0,
                 scale_learnable=True, bias_learnable=True,
                 mode=None, inplace=False):
        super().__init__()
        self.inplace = inplace
        self.relu = nn.ReLU(inplace=inplace)
        self.scale = nn.Parameter(scale_value * torch.ones(1),
                                  requires_grad=scale_learnable)
        self.bias = nn.Parameter(bias_value * torch.ones(1),
                                 requires_grad=bias_learnable)

    def forward(self, x):
        return self.scale * self.relu(x) ** 2 + self.bias


class Attention(nn.Module):

    def __init__(self, dim, head_dim=32, num_heads=None, qkv_bias=False,
                 attn_drop=0., proj_drop=0., proj_bias=False, **kwargs):
        super().__init__()

        self.head_dim = head_dim
        self.scale = head_dim ** -0.5

        self.num_heads = num_heads if num_heads else dim // head_dim
        if self.num_heads == 0:
            self.num_heads = 1

        self.attention_dim = self.num_heads * self.head_dim

        self.qkv = nn.Linear(dim, self.attention_dim * 3, bias=qkv_bias)
        self.attn_drop = nn.Dropout(attn_drop)
        self.proj = nn.Linear(self.attention_dim, dim, bias=proj_bias)
        self.proj_drop = nn.Dropout(proj_drop)

    def forward(self, x):
        B, H, W, C = x.shape
        N = H * W
        qkv = self.qkv(x).reshape(B, N, 3, self.num_heads, self.head_dim).permute(2, 0, 3, 1, 4)
        q, k, v = qkv.unbind(0)  # make torchscript happy (cannot use tensor as tuple)

        attn = (q @ k.transpose(-2, -1)) * self.scale
        attn = attn.softmax(dim=-1)
        attn = self.attn_drop(attn)

        x = (attn @ v).transpose(1, 2).reshape(B, H, W, self.attention_dim)
        x = self.proj(x)
        x = self.proj_drop(x)
        return x


class LayerNormGeneral(nn.Module):
    r""" General LayerNorm for different situations.

    Args:
        affine_shape (int, list or tuple): The shape of affine weight and bias.
            Usually the affine_shape=C, but in some implementation, like torch.nn.LayerNorm,
            the affine_shape is the same as normalized_dim by default.
            To adapt to different situations, we offer this argument here.
        normalized_dim (tuple or list): Which dims to compute mean and variance.
        scale (bool): Flag indicates whether to use scale or not.
        bias (bool): Flag indicates whether to use scale or not.

        We give several examples to show how to specify the arguments.

        LayerNorm (https://arxiv.org/abs/1607.06450):
            For input shape of (B, *, C) like (B, N, C) or (B, H, W, C),
                affine_shape=C, normalized_dim=(-1, ), scale=True, bias=True;
            For input shape of (B, C, H, W),
                affine_shape=(C, 1, 1), normalized_dim=(1, ), scale=True, bias=True.

        Modified LayerNorm (https://arxiv.org/abs/2111.11418)
            that is idental to partial(torch.nn.GroupNorm, num_groups=1):
            For input shape of (B, N, C),
                affine_shape=C, normalized_dim=(1, 2), scale=True, bias=True;
            For input shape of (B, H, W, C),
                affine_shape=C, normalized_dim=(1, 2, 3), scale=True, bias=True;
            For input shape of (B, C, H, W),
                affine_shape=(C, 1, 1), normalized_dim=(1, 2, 3), scale=True, bias=True.

        For the several metaformer baslines,
            IdentityFormer, RandFormer and PoolFormerV2 utilize Modified LayerNorm without bias (bias=False);
            ConvFormer and CAFormer utilizes LayerNorm without bias (bias=False).
    """

    def __init__(self, affine_shape=None, normalized_dim=(-1,), scale=True,
                 bias=True, eps=1e-5):
        super().__init__()
        self.normalized_dim = normalized_dim
        self.use_scale = scale
        self.use_bias = bias
        self.weight = nn.Parameter(torch.ones(affine_shape)) if scale else None
        self.bias = nn.Parameter(torch.zeros(affine_shape)) if bias else None
        self.eps = eps

    def forward(self, x):
        c = x - x.mean(self.normalized_dim, keepdim=True)
        s = c.pow(2).mean(self.normalized_dim, keepdim=True)
        x = c / torch.sqrt(s + self.eps)
        if self.use_scale:
            x = x * self.weight
        if self.use_bias:
            x = x + self.bias
        return x


class LayerNormWithoutBias(nn.Module):
    """
    Equal to partial(LayerNormGeneral, bias=False) but faster,
    because it directly utilizes otpimized F.layer_norm
    """

    def __init__(self, normalized_shape, eps=1e-5, **kwargs):
        super().__init__()
        self.eps = eps
        self.bias = None
        if isinstance(normalized_shape, int):
            normalized_shape = (normalized_shape,)
        self.weight = nn.Parameter(torch.ones(normalized_shape))
        self.normalized_shape = normalized_shape

    def forward(self, x):
        return F.layer_norm(x, self.normalized_shape, weight=self.weight, bias=self.bias, eps=self.eps)


class SqueezeExcitation(nn.Module):
    def __init__(self, input_c: int, squeeze_factor: int = 4):
        super(SqueezeExcitation, self).__init__()
        squeeze_c = input_c // squeeze_factor
        self.fc1 = nn.Conv2d(input_c, squeeze_c, 1)
        self.fc2 = nn.Conv2d(squeeze_c, input_c, 1)

    def forward(self, x: Tensor) -> Tensor:
        scale = F.adaptive_avg_pool2d(x, output_size=(1, 1))
        scale = self.fc1(scale)
        scale = F.relu(scale, inplace=True)
        scale = self.fc2(scale)
        scale = F.hardsigmoid(scale, inplace=True)
        return scale * x


class SepConv(nn.Module):

    def __init__(self, dim, expansion_ratio=2,
                 act1_layer=StarReLU, act2_layer=nn.Identity,
                 bias=False, kernel_size=7, padding=3,
                 **kwargs, ):
        super().__init__()
        med_channels = int(expansion_ratio * dim)
        self.pwconv1 = nn.Linear(dim, med_channels, bias=bias)
        self.act1 = act1_layer()  # StarReLU
        self.dwconv = nn.Conv2d(
            med_channels, med_channels, kernel_size=kernel_size,
            padding=padding, groups=med_channels, bias=bias)  # depthwise conv
        self.act2 = act2_layer()  # nn.Identity

        self.se = SqueezeExcitation(input_c=med_channels)
        self.pwconv2 = nn.Linear(med_channels, dim, bias=bias)

    def forward(self, x):
        x = self.pwconv1(x)
        x = self.act1(x)
        x = x.permute(0, 3, 1, 2)  # [B, H, W, C] -> [B, C, H, W]
        x = self.dwconv(x)
        x = self.se(x)
        x = x.permute(0, 2, 3, 1)  # [B, C, H, W] -> [B, H, W, C]
        x = self.act2(x)
        x = self.pwconv2(x)
        return x


class Mlp(nn.Module):

    def __init__(self, dim, mlp_ratio=4, out_features=None, act_layer=StarReLU, drop=0., bias=False, **kwargs):
        super().__init__()
        in_features = dim
        out_features = out_features or in_features
        hidden_features = int(mlp_ratio * in_features)
        drop_probs = to_2tuple(drop)

        self.fc1 = nn.Linear(in_features, hidden_features, bias=bias)
        self.act = act_layer()
        self.drop1 = nn.Dropout(drop_probs[0])
        self.fc2 = nn.Linear(hidden_features, out_features, bias=bias)
        self.drop2 = nn.Dropout(drop_probs[1])

    def forward(self, x):
        x = self.fc1(x)
        x = self.act(x)
        x = self.drop1(x)
        x = self.fc2(x)
        x = self.drop2(x)
        return x


class MetaFormerBlock(nn.Module):
    """
    Implementation of one MetaFormer block.
    """

    def __init__(self, dim,
                 token_mixer=nn.Identity,
                 mlp=Mlp,
                 norm_layer=nn.LayerNorm,
                 drop=0., drop_path=0.,
                 layer_scale_init_value=None, res_scale_init_value=None
                 ):
        super().__init__()

        self.norm1 = norm_layer(dim)
        self.token_mixer = token_mixer(dim=dim, drop=drop)
        self.drop_path1 = DropPath(drop_path) if drop_path > 0. else nn.Identity()
        self.layer_scale1 = Scale(dim=dim, init_value=layer_scale_init_value) \
            if layer_scale_init_value else nn.Identity()
        self.res_scale1 = Scale(dim=dim, init_value=res_scale_init_value) \
            if res_scale_init_value else nn.Identity()

        self.norm2 = norm_layer(dim)
        self.mlp = mlp(dim=dim, drop=drop)
        self.drop_path2 = DropPath(drop_path) if drop_path > 0. else nn.Identity()

        self.layer_scale2 = Scale(dim=dim, init_value=layer_scale_init_value) \
            if layer_scale_init_value else nn.Identity()
        self.res_scale2 = Scale(dim=dim, init_value=res_scale_init_value) \
            if res_scale_init_value else nn.Identity()

    def forward(self, x):
        x = self.res_scale1(x) + \
            self.layer_scale1(
                self.drop_path1(
                    self.token_mixer(self.norm1(x))
                )
            )
        x = self.res_scale2(x) + \
            self.layer_scale2(
                self.drop_path2(
                    self.mlp(self.norm2(x))
                )
            )
        return x


r"""
downsampling (stem) for the first stage is a layer of conv with k7, s4 and p2
downsamplings for the last 3 stages is a layer of conv with k3, s2 and p1
DOWNSAMPLE_LAYERS_FOUR_STAGES format: [Downsampling, Downsampling, Downsampling, Downsampling]
use `partial` to specify some arguments
"""
DOWNSAMPLE_LAYERS_FOUR_STAGES = [partial(Downsampling,
                                         kernel_size=7, stride=4, padding=2,
                                         post_norm=partial(LayerNormGeneral, bias=False, eps=1e-6)
                                         )] + \
                                [partial(Downsampling,
                                         kernel_size=3, stride=2, padding=1,
                                         pre_norm=partial(LayerNormGeneral, bias=False, eps=1e-6), pre_permute=True
                                         )] * 3


class MetaFormer(nn.Module):
    r""" MetaFormer
        A PyTorch impl of : `MetaFormer Baselines for Vision`  -
          https://arxiv.org/abs/2210.13452

    Args:
        in_chans (int): Number of input image channels. Default: 3.
        num_classes (int): Number of classes for classification head. Default: 1000.
        depths (list or tuple): Number of blocks at each stage. Default: [2, 2, 6, 2].
        dims (int): Feature dimension at each stage. Default: [64, 128, 320, 512].
        downsample_layers: (list or tuple): Downsampling layers before each stage.
        token_mixers (list, tuple or token_fcn): Token mixer for each stage. Default: nn.Identity.
        mlps (list, tuple or mlp_fcn): Mlp for each stage. Default: Mlp.
        norm_layers (list, tuple or norm_fcn): Norm layers for each stage. Default: partial(LayerNormGeneral, eps=1e-6, bias=False).
        drop_path_rate (float): Stochastic depth rate. Default: 0.
        head_dropout (float): dropout for MLP classifier. Default: 0.
        layer_scale_init_values (list, tuple, float or None): Init value for Layer Scale. Default: None.
            None means not use the layer scale. Form: https://arxiv.org/abs/2103.17239.
        res_scale_init_values (list, tuple, float or None): Init value for Layer Scale. Default: [None, None, 1.0, 1.0].
            None means not use the layer scale. From: https://arxiv.org/abs/2110.09456.
        output_norm: norm before classifier head. Default: partial(nn.LayerNorm, eps=1e-6).
        head_fn: classification head. Default: nn.Linear.
    """

    def __init__(self, in_chans=3, num_classes=1000,
                 depths=[2, 2, 6, 2],
                 dims=[64, 128, 320, 512],
                 downsample_layers=DOWNSAMPLE_LAYERS_FOUR_STAGES,
                 token_mixers=nn.Identity,
                 mlps=Mlp,
                 norm_layers=partial(LayerNormWithoutBias, eps=1e-6),
                 # partial(LayerNormGeneral, eps=1e-6, bias=False),
                 drop_path_rate=0.,
                 head_dropout=0.0,
                 layer_scale_init_values=None,
                 res_scale_init_values=[None, None, 1.0, 1.0],
                 output_norm=partial(nn.LayerNorm, eps=1e-6),
                 head_fn=nn.Linear,
                 **kwargs,
                 ):
        super().__init__()
        self.num_classes = num_classes

        if not isinstance(depths, (list, tuple)):
            depths = [depths]
        if not isinstance(dims, (list, tuple)):
            dims = [dims]


        num_stage = len(depths)
        self.num_stage = num_stage

        if not isinstance(downsample_layers, (list, tuple)):
            downsample_layers = [downsample_layers] * num_stage
        down_dims = [in_chans] + dims  # (3，64，128，320，512)
        self.downsample_layers = nn.ModuleList(
            [downsample_layers[i](down_dims[i], down_dims[i + 1]) for i in range(num_stage)]
        )

        if not isinstance(token_mixers, (list, tuple)):
            token_mixers = [token_mixers] * num_stage

        if not isinstance(mlps, (list, tuple)):
            mlps = [mlps] * num_stage

        if not isinstance(norm_layers, (list, tuple)):
            norm_layers = [norm_layers] * num_stage


        dp_rates = [x.item() for x in torch.linspace(0, drop_path_rate, sum(depths))]

        if not isinstance(layer_scale_init_values, (list, tuple)):
            layer_scale_init_values = [layer_scale_init_values] * num_stage
        if not isinstance(res_scale_init_values, (list, tuple)):
            res_scale_init_values = [res_scale_init_values] * num_stage

        self.stages = nn.ModuleList()  # each stage consists of multiple metaformer blocks
        cur = 0

        for i in range(num_stage):
            stage = nn.Sequential(
                *[MetaFormerBlock(dim=dims[i],  # 64, 128, 320, 512
                                  token_mixer=token_mixers[i],  # SepConv, SepConv, Attention, Attention
                                  mlp=mlps[i],  # Mlp, Mlp, Mlp, Mlp
                                  norm_layer=norm_layers[i],  # LayerNormWithoutBias,eps=1e-6
                                  drop_path=dp_rates[cur + j],
                                  # dp_rates[0+3] dp_rates[3+3] dp_rates[6+9] dp_rates[15+3]
                                  layer_scale_init_value=layer_scale_init_values[i],  # None None None None
                                  res_scale_init_value=res_scale_init_values[i],  # [None, None, 1.0, 1.0],
                                  ) for j in range(depths[i])]
            )
            self.stages.append(stage)
            cur += depths[i]

        self.norm = output_norm(dims[-1])

        self.apply(self._init_weights)

    def _init_weights(self, m):
        if isinstance(m, (nn.Conv2d, nn.Linear)):
            trunc_normal_(m.weight, std=.02)
            if m.bias is not None:
                nn.init.constant_(m.bias, 0)

    @torch.jit.ignore
    def no_weight_decay(self):
        return {'norm'}

    def forward(self, x):
        features = []
        for i in range(self.num_stage):
            x = self.downsample_layers[i](x)
            x = self.stages[i](x)  # stage block
            if i < self.num_stage - 1:

                feat = x.permute(0, 3, 1, 2)
                features.append(feat)


        return x,features[::-1]


class DecoderBlock(nn.Module):
    def __init__(
            self,
            in_channels,
            out_channels,
            skip_channels=0,
            use_batchnorm=True,
    ):
        super().__init__()
        self.up = nn.UpsamplingBilinear2d(scale_factor=2)
        self.conv1 = Conv2dReLU(
            in_channels + skip_channels,
            out_channels,
            kernel_size=3,
            padding=1,
            use_batchnorm=use_batchnorm,
        )
        self.conv2 = nn.Conv2d(
            out_channels, out_channels, kernel_size=3,
            padding=1, groups=out_channels, bias=False)  # depthwise conv


    def forward(self, x, skip=None): # (B,512,32,32); (B,512,64,64)
        x = self.up(x)              # (B,512,64,64)
        if skip is not None:
            x = torch.cat([x, skip], dim=1)  # (B,1024,64,64)
        x = self.conv1(x)                    # (B,256,64,64)
        x = self.conv2(x)                    # (B,256,64,64)
        return x


class DecoderCup(nn.Module):
    def __init__(self, config):
        super().__init__()
        self.config = config
        head_channels = 512


        decoder_channels = config.decoder_channels # [256, 128, 64, 16]
        in_channels = [head_channels] + list(decoder_channels[:-1])  #  [512, 256, 128, 64]
        out_channels = decoder_channels  # [256, 128, 64, 16]


        if self.config.n_skip != 0:
            skip_channels = self.config.skip_channels
            for i in range(4-self.config.n_skip):  # re-select the skip channels according to n_skip
                skip_channels[3-i]=0
        else:
            skip_channels=[0,0,0,0]

        blocks = [
            DecoderBlock(in_ch, out_ch, sk_ch) for in_ch, out_ch, sk_ch in zip(in_channels, out_channels, skip_channels)
        ]
        self.blocks = nn.ModuleList(blocks)
        self.up = nn.UpsamplingBilinear2d(scale_factor=2)

    def forward(self, hidden_states, features=None):
        # hidden_states: (B, 7, 7,512 )
        # B, n_patch, hidden = hidden_states.size()
        B, H,W,C = hidden_states.size()
        # h, w = int(np.sqrt(n_patch)), int(np.sqrt(n_patch))
        # x = hidden_states.permute(0, 2, 1)
        x = hidden_states.contiguous().view(B, C, H, W)  # (B,512,7,7)

        # x = self.conv_more(x)
        for i, decoder_block in enumerate(self.blocks): # (512, 256, 512); (256, 128, 256); (128, 64, 64); (64, 16, 0)
            if features is not None:
                skip = features[i] if (i < self.config.n_skip) else None
            else:
                skip = None
            x = decoder_block(x, skip=skip)

        x = self.up(x)  # (B,16,224,224)

        return x


class SegmentationHead(nn.Sequential):

    def __init__(self, in_channels, out_channels, kernel_size=3, upsampling=1):

        conv2d = nn.Conv2d(in_channels, out_channels, kernel_size=kernel_size, padding=kernel_size // 2)
        upsampling = nn.UpsamplingBilinear2d(scale_factor=upsampling) if upsampling > 1 else nn.Identity()
        super().__init__(conv2d, upsampling)


class CAFormer_seg(nn.Module):
    def __init__(self, config, img_size=224, num_classes=21843, zero_head=False, vis=False,**kwargs):
        super(CAFormer_seg, self).__init__()
        self.num_classes = num_classes
        self.zero_head = zero_head
        self.classifier = config.classifier
        self.metaformer = MetaFormer(in_chans=config.in_channels, num_classes = config.n_classes,
                                     depths=config.depths[0], dims=config.dims[0],
                                     token_mixers=config.token_mixers[0],)
        # self.metaformer = MetaFormer(config)
        # self.transformer = Transformer(config, img_size, vis)
        self.decoder = DecoderCup(config)
        self.segmentation_head = SegmentationHead(
            in_channels=config['decoder_channels'][-1],
            out_channels=config['n_classes'],
            kernel_size=3,
        )
        self.config = config

    def forward(self, x):
        if x.size()[1] == 1:
            x = x.repeat(1,3,1,1)  # (B,3,H,W)
        # x, attn_weights, features = self.transformer(x)  # (B, n_patch, hidden)
        # (B, n_patch, hidden):(B,196,768) # features:(B,512,H/8,W/8);(B,256,H/4,W/4);(B,64,H/2,W/2)
        x, features = self.metaformer(x)
        x = self.decoder(x, features)
        logits = self.segmentation_head(x)
        return logits

    def load_from(self, weights):
        with torch.no_grad():

            res_weight = weights
            self.transformer.embeddings.patch_embeddings.weight.copy_(np2th(weights["embedding/kernel"], conv=True))
            self.transformer.embeddings.patch_embeddings.bias.copy_(np2th(weights["embedding/bias"]))

            self.transformer.encoder.encoder_norm.weight.copy_(np2th(weights["Transformer/encoder_norm/scale"]))
            self.transformer.encoder.encoder_norm.bias.copy_(np2th(weights["Transformer/encoder_norm/bias"]))

            posemb = np2th(weights["Transformer/posembed_input/pos_embedding"])

            posemb_new = self.transformer.embeddings.position_embeddings
            if posemb.size() == posemb_new.size():
                self.transformer.embeddings.position_embeddings.copy_(posemb)
            elif posemb.size()[1]-1 == posemb_new.size()[1]:
                posemb = posemb[:, 1:]
                self.transformer.embeddings.position_embeddings.copy_(posemb)
            else:
                logger.info("load_pretrained: resized variant: %s to %s" % (posemb.size(), posemb_new.size()))
                ntok_new = posemb_new.size(1)
                if self.classifier == "seg":
                    _, posemb_grid = posemb[:, :1], posemb[0, 1:]
                gs_old = int(np.sqrt(len(posemb_grid)))
                gs_new = int(np.sqrt(ntok_new))
                print('load_pretrained: grid-size from %s to %s' % (gs_old, gs_new))
                posemb_grid = posemb_grid.reshape(gs_old, gs_old, -1)
                zoom = (gs_new / gs_old, gs_new / gs_old, 1)
                posemb_grid = ndimage.zoom(posemb_grid, zoom, order=1)  # th2np
                posemb_grid = posemb_grid.reshape(1, gs_new * gs_new, -1)
                posemb = posemb_grid
                self.transformer.embeddings.position_embeddings.copy_(np2th(posemb))

            # Encoder whole
            for bname, block in self.transformer.encoder.named_children():
                for uname, unit in block.named_children():
                    unit.load_from(weights, n_block=uname)

            if self.transformer.embeddings.hybrid:
                self.transformer.embeddings.hybrid_model.root.conv.weight.copy_(np2th(res_weight["conv_root/kernel"], conv=True))
                gn_weight = np2th(res_weight["gn_root/scale"]).view(-1)
                gn_bias = np2th(res_weight["gn_root/bias"]).view(-1)
                self.transformer.embeddings.hybrid_model.root.gn.weight.copy_(gn_weight)
                self.transformer.embeddings.hybrid_model.root.gn.bias.copy_(gn_bias)

                for bname, block in self.transformer.embeddings.hybrid_model.body.named_children():
                    for uname, unit in block.named_children():
                        unit.load_from(res_weight, n_block=bname, n_unit=uname)


def get_caformer_s18_config():

    """Returns the Resnet50 + ViT-B/16 configuration."""
    # config = get_b16_config()
    config = ml_collections.ConfigDict()

    config.depths = [3, 3, 9, 3],
    config.dims = [64, 128, 320, 512],
    config.token_mixers = [SepConv, SepConv, Attention, Attention],
    # config.head_fn = MlpHead,
    config.in_channels = 3

    config.n_classes = 2
    config.hidden_size = 512
    config.decoder_channels = (256, 128, 64, 16)
    # config.skip_channels = [512, 256, 64, 16]
    config.skip_channels = [320, 128, 64, 16]
    config.n_skip = 3


    config.patches = ml_collections.ConfigDict({'size': (16, 16)})

    config.transformer = ml_collections.ConfigDict()
    config.transformer.mlp_dim = 3072
    config.transformer.num_heads = 12
    config.transformer.num_layers = 12
    config.transformer.attention_dropout_rate = 0.0
    config.transformer.dropout_rate = 0.1

    config.classifier = 'seg'
    config.representation_size = None
    config.resnet_pretrained_path = None
    config.pretrained_path = '../model/vit_checkpoint/imagenet21k/ViT-B_16.npz'
    config.patch_size = 16

    config.activation = 'softmax'

    config.patches.grid = (16, 16)
    config.resnet = ml_collections.ConfigDict()
    config.resnet.num_layers = (3, 4, 9)
    config.resnet.width_factor = 1


    return config


CONFIGS = {
    'caformer_s18': get_caformer_s18_config(),
}
