# Supplementary material for: SEF-UNet: advancing abdominal multi-organ segmentation with SEFormer and depthwise cascaded upsampling
Source: PeerJ Comput Sci. 2024 Aug 9;10:e2238. doi: 10.7717/peerj-cs.2238 (PMC11323136; doi:10.7717/peerj-cs.2238)
Supplement: Supplemental Information 1 [file peerj-cs-10-2238-s001.zip › SEF-UNet/test.py]

import argparse
import logging
import os
import random
import sys
import numpy as np
import openpyxl
import torch
import torch.backends.cudnn as cudnn
import torch.nn as nn
from torch.utils.data import DataLoader
from tqdm import tqdm
from dataset_synapse import Synapse_dataset
from utils import test_single_volume
# from networks.CAFormer_SE import CAFormer_seg,CONFIGS
# from networks.vit_seg_modeling import VisionTransformer as ViT_seg,CONFIGS
# from networks.CAFormer_SE_FullScale import CAFormer_seg,CONFIGS
# from networks.ConvNeXt_MetaFormer_seg import ConvNeXt_CAFormer_Seg,CONFIGS


parser = argparse.ArgumentParser()
parser.add_argument('--dataset', type=str,
                    default='Synapse', help='experiment_name')
parser.add_argument('--training_file', type=str,
                    default='SEFormer_dCUP', help='name of the training file')
parser.add_argument('--deepsupervision', default=False, type=bool)

parser.add_argument('--batch_size', type=int, default=24,  # 修改
                    help='batch_size per gpu')

parser.add_argument('--volume_path', type=str,
                    default='../data/Synapse/test_vol_h5', help='root dir for validation volume data')  # for acdc volume_path=root_dir
parser.add_argument('--num_classes', type=int,
                    default=9, help='output channel of network')  # 改
parser.add_argument('--list_dir', type=str,
                    default='./lists/lists_Synapse', help='list dir')

parser.add_argument('--max_iterations', type=int,default=20000, help='maximum epoch number to train')
parser.add_argument('--max_epochs', type=int, default=150, help='maximum epoch number to train')

parser.add_argument('--img_size', type=int, default=224, help='input patch size of network input')
parser.add_argument('--is_savenii',default=True, action="store_true", help='whether to save results during inference')

parser.add_argument('--n_skip', type=int, default=3, help='using number of skip-connect, default is num')
parser.add_argument('--vit_name', type=str, default='R50-ViT-B_16', help='select one vit model')

parser.add_argument('--test_save_dir', type=str, default='../predictions', help='saving prediction as nii!')
parser.add_argument('--deterministic', type=int,  default=1, help='whether use deterministic training')
parser.add_argument('--base_lr', type=float,  default=0.01, help='segmentation network learning rate')
parser.add_argument('--seed', type=int, default=1234, help='random seed')
parser.add_argument('--vit_patches_size', type=int, default=16, help='vit_patches_size, default is 16')
args = parser.parse_args()

#  test函数
def inference(args, model, test_save_path=None,snapshot_name=None):
    db_test = args.Dataset(base_dir=args.volume_path, split="test_vol")
    testloader = DataLoader(db_test, batch_size=1, shuffle=False, num_workers=1)
    logging.info("{} test iterations per epoch".format(len(testloader)))
    model.eval()
    metric_list = 0.0
    metric_all = []
    case_names = [' ']
    workbook = openpyxl.Workbook()
    sheet = workbook.active

    for i_batch, sampled_batch in tqdm(enumerate(testloader)):
        h, w = sampled_batch["image"].size()[2:]
        image, label, case_name = sampled_batch["image"], sampled_batch["label"], sampled_batch['case_name'][0]
        if image.shape[1] == image.shape[2]:
            image = np.transpose(image, (0, 3, 1, 2))
            label = np.transpose(label, (0, 3, 1, 2))

        metric_i = test_single_volume(image, label, model, classes=args.num_classes, patch_size=[args.img_size, args.img_size],
                                      test_save_path=test_save_path, case=case_name, z_spacing=args.z_spacing,deep=args.deepsupervision) #  使用定义的模型、类数、patch大小等参数，调用test_single_volume()函数计算单个样本的度量值
        metric_list += np.array(metric_i)
        metric_all.append(metric_i)
        case_names.append(case_name)
        logging.info('idx %d case %s mean_dice %f mean_hd95 %f' % (i_batch, case_name, np.mean(metric_i, axis=0)[0], np.mean(metric_i, axis=0)[1])) # 打印度量值


    metric_list = metric_list / len(db_test)
    sheet.append(case_names)
    dice_data = [['class1'], ['class2'], ['class3'], ['class4'], ['class5'], ['class6'], ['class7'], ['class8']]
    hd95_data = [['class1'], ['class2'], ['class3'], ['class4'], ['class5'], ['class6'], ['class7'], ['class8']]
    for index, metric in enumerate(metric_all):
        for i, data in enumerate(metric):
            dice_data[i].append(data[0])
            hd95_data[i].append(data[1])

    for i in range(len(dice_data)):
        sheet.append(dice_data[i])
    for i in range(len(hd95_data)):
        sheet.append(hd95_data[i])

    for i in range(1, args.num_classes):
        logging.info('Mean class %d mean_dice %f mean_hd95 %f' % (i, metric_list[i-1][0], metric_list[i-1][1]))
    performance = np.mean(metric_list, axis=0)[0]
    mean_hd95 = np.mean(metric_list, axis=0)[1]
    logging.info('Testing performance in best val model: mean_dice : %f mean_hd95 : %f' % (performance, mean_hd95))

    workbook.save('excel_result/{}.xlsx'.format(snapshot_name))
    return "Testing Finished!"


def test_main(args, root_path, training_file,num_class,notion2):

    if not args.deterministic:
        cudnn.benchmark = True
        cudnn.deterministic = False
    else:
        cudnn.benchmark = False
        cudnn.deterministic = True
    random.seed(args.seed)
    np.random.seed(args.seed)
    torch.manual_seed(args.seed)
    torch.cuda.manual_seed(args.seed)

    notion2 = notion2
    dataset_config = {
        'Synapse': {
            'Dataset': Synapse_dataset,
            'z_spacing': 1,
            'best_model':'epoch_149.pth',

        },
    }

    args.training_file = training_file
    if training_file == 'SEFormer_dCUP':
        from networks.SEFormer_dCUP import CAFormer_seg,CONFIGS
        training_config = {
            'SEFormer_dCUP': {
                'vit_name': 'caformer_s18',
                'model_path': './model/caformer_s18_in21ft1k.pth',
                'notion': 'SEFormer_dCUP',
                'model_name': CAFormer_seg
            },
        }


    # if args.batch_size != 24 and args.batch_size % 6 == 0:
    #     args.base_lr *= args.batch_size / 24

    dataset_name = args.dataset #
    args.Dataset = dataset_config[dataset_name]['Dataset']
    args.z_spacing = dataset_config[dataset_name]['z_spacing']

    args.num_classes = num_class
    args.volume_path = root_path


    args.vit_name = training_config[training_file]['vit_name']
    args.model_path = training_config[training_file]['model_path']
    args.is_pretrain = True

    # name the same snapshot defined in train script!
    args.exp = 'TU_' + dataset_name + str(args.img_size)
    snapshot_path = "./model/{}/{}".format(args.exp, 'TU')
    snapshot_path = snapshot_path + '_pretrain' if args.is_pretrain else snapshot_path
    snapshot_path += '_' + args.vit_name
    snapshot_path = snapshot_path + '_skip' + str(args.n_skip)
    snapshot_path = snapshot_path + '_vitpatch' + str(args.vit_patches_size) if args.vit_patches_size!=16 else snapshot_path
    snapshot_path = snapshot_path + '_epo' + str(args.max_epochs) if args.max_epochs != 30 else snapshot_path
    if dataset_name == 'ACDC':  # using max_epoch instead of iteration to control training duration
        snapshot_path = snapshot_path + '_' + str(args.max_iterations)[0:2] + 'k' if args.max_iterations != 30000 else snapshot_path
    snapshot_path = snapshot_path+'_bs'+str(args.batch_size)
    snapshot_path = snapshot_path + '_lr' + str(args.base_lr) if args.base_lr != 0.01 else snapshot_path
    snapshot_path = snapshot_path + '_'+str(args.img_size)
    snapshot_path = snapshot_path + '_s'+str(args.seed) if args.seed!=1234 else snapshot_path

    snapshot_path = snapshot_path + '_'+training_config[training_file]['notion']
    if notion2 != '':
        snapshot_path = snapshot_path + '_' + notion2


    config_vit = CONFIGS[args.vit_name]
    config_vit.n_classes = args.num_classes
    config_vit.n_skip = args.n_skip
    if args.vit_name.find('R50') !=-1:
        config_vit.patches.grid = (int(args.img_size/args.vit_patches_size), int(args.img_size/args.vit_patches_size)) # grid = (size/16, size/16)

    net = training_config[training_file]['model_name'](config_vit, img_size=args.img_size,
                                                       num_classes=config_vit.n_classes).cuda()


    snapshot = os.path.join(snapshot_path, dataset_config[dataset_name]['best_model'])

    if not os.path.exists(snapshot): snapshot = snapshot.replace('best_model', 'epoch_'+str(args.max_epochs-1))  # "epoch_149.pth"
    model_info = torch.load(snapshot)
    load_info = net.load_state_dict(model_info)
    snapshot_name = snapshot_path.split('/')[-1]

    log_folder = './test_log/test_log_' + args.exp
    os.makedirs(log_folder, exist_ok=True)
    logging.basicConfig(filename=log_folder + '/'+snapshot_name+".txt", level=logging.INFO, format='[%(asctime)s.%(msecs)03d] %(message)s', datefmt='%H:%M:%S')
    logging.getLogger().addHandler(logging.StreamHandler(sys.stdout))
    logging.info(str(args))
    logging.info(snapshot_name)

    if args.is_savenii:
        args.test_save_dir = './predictions'
        test_save_path = os.path.join(args.test_save_dir, args.exp, snapshot_name)
        os.makedirs(test_save_path, exist_ok=True)
    else:
        test_save_path = None
    inference(args, net, test_save_path,snapshot_name)


if __name__ == '__main__':
    ag = {
        'SEFormer_dCUP': {
            'root_path': r'C:\Users\zyp\dataset\Synapse_new\test_vol_h5',
            'training_file': 'SEFormer_dCUP',
            'num_classes': 9,
            'notion2': ''
        },
    }
    for item in ag:
        test_main(args,root_path=ag[item]['root_path'],
                   num_class=ag[item]['num_classes'],
                   training_file=ag[item]['training_file'],
                   notion2=ag[item]['notion2'])
