# Supplementary material for: SEF-UNet: advancing abdominal multi-organ segmentation with SEFormer and depthwise cascaded upsampling
Source: PeerJ Comput Sci. 2024 Aug 9;10:e2238. doi: 10.7717/peerj-cs.2238 (PMC11323136; doi:10.7717/peerj-cs.2238)
Supplement: Supplemental Information 1 [file peerj-cs-10-2238-s001.zip › SEF-UNet/train.py]

import argparse
import logging
import os
from collections import OrderedDict

os.environ['CUDA_LAUNCH_BLOCKING'] = '1'

import random
import numpy as np
import torch
import torch.backends.cudnn as cudnn
# from networks.ConvNeXt_seg import ConvNeXt_Seg,CONFIGS
from trainer import trainer_synapse

parser = argparse.ArgumentParser()

parser.add_argument('--dataset', type=str,
                    default='Synapse', help='experiment_name')
parser.add_argument('--training_file', type=str,
                    default='CAFormer_Seg_SE', help='name of the training file')

parser.add_argument('--model_path', type=str,
                    default='./model/caformer_s18_in21ft1k.pth', help='root dir for pretrained model')
parser.add_argument('--root_path', type=str,
                    default='../data/Synapse/train_npz', help='root dir for data')
parser.add_argument('--list_dir', type=str,
                    default='./lists/lists_Synapse', help='list dir')
parser.add_argument('--num_classes', type=int,
                    default=9, help='output channel of network')

parser.add_argument('--max_iterations', type=int,
                    default=30000, help='maximum epoch number to train')
parser.add_argument('--max_epochs', type=int,
                    default=150, help='maximum epoch number to train')
parser.add_argument('--batch_size', type=int,
                    default=24, help='batch_size per gpu')  #

parser.add_argument('--n_gpu', type=int, default=1, help='total gpu')
parser.add_argument('--deterministic', type=int,  default=1,
                    help='whether use deterministic training')
parser.add_argument('--base_lr', type=float,  default=0.01,
                    help='segmentation network learning rate')
parser.add_argument('--img_size', type=int,
                    default=224, help='input patch size of network input')
parser.add_argument('--seed', type=int,
                    default=1234, help='random seed')
parser.add_argument('--n_skip', type=int,
                    default=3, help='using number of skip-connect, default is num')
parser.add_argument('--vit_name', type=str,
                    default='R50-ViT-B_16', help='select one vit model')
parser.add_argument('--vit_patches_size', type=int,
                    default=16, help='vit_patches_size, default is 16')

args = parser.parse_args()


def load_model(model_path,):

    str = ''
    if 'caformer' in model_path:
        str = 'metaformer.'
        loaded_model = torch.load(model_path)
    elif 'convnext' in model_path:
        str = 'convnext.'
        loaded_model = torch.load(model_path)['model']

    keys_to_remove = [key for key in loaded_model.keys() if 'head' in key]
    for key in keys_to_remove:
        del loaded_model[key]
    del loaded_model['norm.weight']
    del loaded_model['norm.bias']

    new_state_dict = OrderedDict()
    for k, v in loaded_model.items():
        new_key = str + k
        new_state_dict[new_key] = v
    return new_state_dict


def train_main(args, root_path, training_file,num_class,notion2):
    if not args.deterministic:
        cudnn.benchmark = True
        cudnn.deterministic = False
    else:
        cudnn.benchmark = False
        cudnn.deterministic = True

    random.seed(args.seed)
    np.random.seed(args.seed)
    torch.manual_seed(args.seed)
    torch.cuda.manual_seed(args.seed)

    dataset_name = args.dataset
    args.training_file = training_file = training_file

    dataset_config = {
        'Synapse': {
            'root_path': '../data/Synapse1/train_npz',

        },
    }


    if training_file == 'SEFormer_dCUP':
        from networks.SEFormer_dCUP import CAFormer_seg,CONFIGS
        training_config = {
            'SEFormer_dCUP': {
                'vit_name': 'caformer_s18',
                'model_path': './model/caformer_s18_in21ft1k.pth',
                'notion': 'SEFormer_dCUP',
                'model_name': CAFormer_seg
            },
        }


    args.num_classes = num_class
    args.root_path = root_path

    args.vit_name = training_config[training_file]['vit_name']
    args.model_path = training_config[training_file]['model_path']

    args.is_pretrain = True
    args.exp = 'TU_' + dataset_name + str(args.img_size)
    snapshot_path = "./model/{}/{}".format(args.exp, 'TU') # ../model/TU_Synapse224/TU

    snapshot_path = snapshot_path + '_pretrain' if args.is_pretrain else snapshot_path  # ../model/TU_Synapse224/TU_pretrain
    snapshot_path += '_' + args.vit_name # ../model/TU_Synapse224/TU_pretrain_R50-ViT-B_16
    snapshot_path = snapshot_path + '_skip' + str(args.n_skip)
    snapshot_path = snapshot_path + '_vitpatch' + str(args.vit_patches_size) if args.vit_patches_size!=16 else snapshot_path
    snapshot_path = snapshot_path+'_'+str(args.max_iterations)[0:2]+'k' if args.max_iterations != 30000 else snapshot_path
    snapshot_path = snapshot_path + '_epo' +str(args.max_epochs) if args.max_epochs != 30 else snapshot_path
    snapshot_path = snapshot_path+'_bs'+str(args.batch_size)
    snapshot_path = snapshot_path + '_lr' + str(args.base_lr) if args.base_lr != 0.01 else snapshot_path
    snapshot_path = snapshot_path + '_'+str(args.img_size)
    snapshot_path = snapshot_path + '_s'+str(args.seed) if args.seed!=1234 else snapshot_path

    snapshot_path = snapshot_path + '_'+training_config[training_file]['notion']
    if notion2 != '':
        snapshot_path = snapshot_path + '_' + notion2


    if not os.path.exists(snapshot_path):
        os.makedirs(snapshot_path)

    config_vit = CONFIGS[args.vit_name]  # vit_name：R50-ViT-B_16


    config_vit.n_classes = args.num_classes
    # config_vit.n_skip = args.n_skip
    if args.vit_name.find('R50') != -1:

        config_vit.patches.grid = (int(args.img_size / args.vit_patches_size), int(args.img_size / args.vit_patches_size))

    net = training_config[training_file]['model_name'](config_vit, img_size=args.img_size, num_classes=config_vit.n_classes).cuda()

    total_params = sum(p.numel() for p in net.parameters())
    print( 'Parameters:',total_params )

    if ',' in args.model_path:
        for x in args.model_path.split(','):
            load = load_model(x)
            load_info = net.load_state_dict(load, strict=False)
    else:
        net.load_state_dict(load_model(args.model_path), strict=False)

    # print(net)
    print('training file: ' + training_file)


    trainer = {'Synapse': trainer_synapse,}

    trainer[dataset_name](args, net, snapshot_path)


if __name__ == '__main__':
    ag = {

        'SEFormer_dCUP': {
            'root_path': r'C:\Users\zyp\dataset\Synapse_new\train_npz',
            'training_file': 'SEFormer_dCUP',
            'num_classes': 9,
            'notion2': ''
        },

    }
    for item in ag:
        train_main(args,root_path=ag[item]['root_path'],
                   num_class=ag[item]['num_classes'],
                   training_file=ag[item]['training_file'],
                   notion2=ag[item]['notion2'])
