# Supplementary material for: SEF-UNet: advancing abdominal multi-organ segmentation with SEFormer and depthwise cascaded upsampling
Source: PeerJ Comput Sci. 2024 Aug 9;10:e2238. doi: 10.7717/peerj-cs.2238 (PMC11323136; doi:10.7717/peerj-cs.2238)
Supplement: Supplemental Information 1 [file peerj-cs-10-2238-s001.zip › SEF-UNet/trainer.py]

import argparse
import logging
import os
import random
import sys
import time
import numpy as np
import torch
import torch.nn as nn
import torch.optim as optim
from tensorboardX import SummaryWriter
from torch.nn.modules.loss import CrossEntropyLoss
from torch.utils.data import DataLoader
from tqdm import tqdm
from utils import DiceLoss
from torchvision import transforms


def trainer_synapse(args, model, snapshot_path):
    from dataset_synapse import Synapse_dataset, RandomGenerator
    logging.basicConfig(filename=snapshot_path + "/log.txt", level=logging.INFO,
                        format='[%(asctime)s.%(msecs)03d] %(message)s', datefmt='%H:%M:%S')
    logging.getLogger().addHandler(logging.StreamHandler(sys.stdout))
    logging.info(str(args))
    base_lr = args.base_lr
    num_classes = args.num_classes
    batch_size = args.batch_size * args.n_gpu
    # max_iterations = args.max_iterations

    db_train = Synapse_dataset(base_dir=args.root_path, split="train",
                               transform=transforms.Compose(
                                   [RandomGenerator(output_size=[args.img_size, args.img_size])]))
    print("The length of train set is: {}".format(len(db_train)))

    def worker_init_fn(worker_id):
        random.seed(args.seed + worker_id)

    trainloader = DataLoader(db_train, batch_size=batch_size, shuffle=True, num_workers=0, pin_memory=True,
                             worker_init_fn=worker_init_fn)
    if args.n_gpu > 1:
        model = nn.DataParallel(model)

    model.train()
    ce_loss = CrossEntropyLoss()
    dice_loss = DiceLoss(num_classes)
    optimizer = optim.SGD(model.parameters(), lr=base_lr, momentum=0.9, weight_decay=0.0001)
    writer = SummaryWriter(snapshot_path + '/log')
    iter_num = 0
    max_epoch = args.max_epochs
    max_iterations = args.max_epochs * len(trainloader)
    logging.info("{} iterations per epoch. {} max iterations ".format(len(trainloader), max_iterations))
    iterator = tqdm(range(max_epoch), ncols=70)
    min_loss = 10000
    min_count = 0

    for epoch_num in iterator:
        total_loss = 0
        for i_batch, sampled_batch in enumerate(trainloader):
            image_batch, label_batch = sampled_batch['image'], sampled_batch['label']
            image_batch, label_batch = image_batch.cuda(), label_batch.cuda()
            outputs = model(image_batch)
            loss_ce = ce_loss(outputs, label_batch[:].long())
            loss_dice = dice_loss(outputs, label_batch, softmax=True)
            loss = 0.5 * loss_ce + 0.5 * loss_dice
            optimizer.zero_grad()
            loss.backward()
            optimizer.step()
            lr_ = base_lr * (1.0 - iter_num / max_iterations) ** 0.9
            for param_group in optimizer.param_groups:
                param_group['lr'] = lr_

            iter_num = iter_num + 1
            writer.add_scalar('info/lr', lr_, iter_num)
            writer.add_scalar('info/total_loss', loss, iter_num)
            writer.add_scalar('info/loss_ce', loss_ce, iter_num)

            logging.info('iteration %d : loss : %f, loss_ce: %f' % (iter_num, loss.item(), loss_ce.item()))
            total_loss += loss
            if iter_num % 20 == 0:
                image = image_batch[1, 0:1, :, :]
                image = (image - image.min()) / (image.max() - image.min())
                writer.add_image('train/Image', image, iter_num)
                outputs = torch.argmax(torch.softmax(outputs, dim=1), dim=1, keepdim=True)
                writer.add_image('train/Prediction', outputs[1, ...] * 50, iter_num)
                labs = label_batch[1, ...].unsqueeze(0) * 50
                writer.add_image('train/GroundTruth', labs, iter_num)
        logging.info('epoch %d : total loss : %f' % (epoch_num, total_loss))
        save_interval = 20

        if total_loss < min_loss:
            min_loss = total_loss
            min_count = 0
            save_mode_path = os.path.join(snapshot_path, 'best_model' + '.pth')
            torch.save(model.state_dict(), save_mode_path)
            logging.info("save model to {}".format(save_mode_path))
        else:
            min_count += 1

        if epoch_num > int(max_epoch / 2) and (epoch_num + 1) % save_interval == 0:
            save_mode_path = os.path.join(snapshot_path, 'epoch_' + str(epoch_num) + '.pth')
            torch.save(model.state_dict(), save_mode_path)
            logging.info("save model to {}".format(save_mode_path))

        if epoch_num >= max_epoch - 1:
            save_mode_path = os.path.join(snapshot_path, 'epoch_' + str(epoch_num) + '.pth')
            torch.save(model.state_dict(), save_mode_path)
            logging.info("save model to {}".format(save_mode_path))
            iterator.close()
            break

    writer.close()
    return "Training Finished!"
